# Supplementary material for: Identification of Molecular Markers Associated with Verticillium Wilt Resistance in Alfalfa (Medicago Sativa L.) Using High-Resolution Melting
Source: PLoS One. 2014 Dec 23;9(12):e115953. doi: 10.1371/journal.pone.0115953 (PMC4275272; doi:10.1371/journal.pone.0115953)
Supplement: S1 Table — Simple sequence repeat (SSR) markers used for bulk segregant analysis. (XLSX) [file pone.0115953.s001.xlsx]

## Sheet: Sheet1
Primer ID	Linkage group	5'-3' Left primer	5'-3' Right primer
AW140	1	GCCAACGGTGAAAGTAAAGC	CTCGCGAAAGTGTTGTTGAA
MtBC01G06F3	1	TGCATTGAAGCAAATTAACGA	TCAGGACAAACTGCCATTTC
MTBB30E02	1	CAAACCATTTCCTCCATTGTG	TACGTAGCCCCTTGCTCATT
BG249	1	GGATACAAAATCCACAAGCACA	ACATAAGCGACTGGAACAAACC
BI54	1	ACCACCACCACCTTACTCTCC	TTGTCAAACTCCACAACAGACC
BE105	1	ATCACCCCAAACCACATCTATC	AAGGGCAAAACCGTAAAAGAGT
BE90	1	TTGTAATGGAGGAGGTTTCACC	AGAAAATGGTTACGGTCGAAGA
BG137	1	ACTCTTCCTCGCCACTTCAAC	CAGAGCAATAAGAACACCAGGA
BI105	1	TCGGAAGAAGAAAAGGTCGTAG	ATCCTGATAAGACAAGCCCAAA
BG208	1	ACACCTCGAACAAGATTCATCC	AGTAACCGCGAACCAAAGAGTA
BG234	1	GCTGGAATACACCAAGCATGA	GCAACATACCATCCCCTAAAAG
MTIC84	1	TCTGAGAGAGAGACAAACAAAACAA	GGGAAAAGGTGTAGCCATTG
AW365	1	CACCACTATCTCTTCCCTCACC	TGTTGGTAATGTTCAAGCTCCA
BI89	1	TGGTTACTATTCCCACCATCATC	GTTTTGTCGTTGTGGAGTTTCA
Mt1D06	2	CCATGGCTCTTTCCTACCAA	GAAGGTTTTGGGTGGTGATG
Mt1G05(4)	2	CACTCATTGCTGAGGGCATA	CCCTAAATCAGGGGTTCAAA
BG105	2	CCAATCTCCCCTTTTTCTCC	CATTGCTGTTGGAATTGCTG
AW310	2	CCACTCAACCTCATCTCTCTACC	CAATGCAAGAAACCCTAAAAGC
BG280	2	TCAGCAGTTAGTTTTGGTATGC	TGTTGAAGTTGGAGTTTTGGTG
BE78	2	GGGAACAACAGATTGAAACCTC	CCCTCCTTTGGAAGATATGCTA
BE89	2	GCTCCTTCCATTTCATTTTCTC	AACACCGTCCATTTGTTCTCTT
Mt1D10	2	GGGGTGGTTGAATTGATGAG	CCAATTTCTGCCGTTGTTCT
Mt2A09(2)	2	CCAGATTGCTTACCAGGGAC	GACCATTGATCATGTCTCACG
Mt1A05	2	TCATCCTCGTTCTCAAACCC	CGAGACGACGAAATCACAAA
BG238	2	CCGGCTCAACGATCCAGT	AGTGGGAATTGGAGGGTCA
Mt1D05	2	ATGGCAACCCCATAACCATA	CTTGCTGCTATGATCCACTGA
BG28	2	GAGCAAAGGGGTTTGTCTCA	GCAACTCCAGCTGCATCTTT
AW363	2	CGGATCTCATGTCAGCAATAAA	AGATTTACACTTGCCCATCTCG
BE154	3	CCATCACCACCATCTCACTTTA	CAAGGGTTGTTGTTTAGGGTTT
BE119	3	GCTAGTTCTGCTCTCACTCTCATC	CATTGTCTTTGTTGTGGAGGTG
MtBA12D03F1	3	AGTATAGTGATGAAGTGGTAGTGAACA	ACAAAAACTCTCCCGGCTTT
MTIC189	3	CAAACCCTTTTCAATTTCAACC	ATGTTGGTGGATCCTTCTGC
AW235	3	CAGTTACGGTGTCATTCTCGTC	TTGGGAGGAGTGTATGATGTTG
AW379	3	GTCTCTCTCTATTCTCTTCCCTTTTC	TTCTCGAAATCTTCTGCTCTCG
AW213	3	ACCCTTGTGGGTTCTTCTTCTT	CATGTACGGGGATTGTTGTTTT
AI08	3	CAAATCACAAACCCCTCTTTTC	AATGGAGACAGAAGACACCACA
BF225	3	TCACTCACACTCAACACACAACA	TTTTCATCTGTGCCCTGTAATG
BF220	3	ATCATCGTCGTCGTGTTTATTG	TGAGTTTTCAGATTCAGCAGGA
BE28	3	GCACGAGGCACAAATCTCTC	CCGAGTACGGATTCGATTGT
Mt1F11	4	TTACCGCTTTTGGATTCTGG	TTGGTGAGAGCTGGTGATTG
BI93	4	ATCAACCACAACAACAACAACC	ACGGCAGTTGGATAATAAGCAG
AL89	4	CAAAGGCACTTCATCAGCAA	TGAAGATTGAGAGGCGGTCT
AW289	4	ACGAGGCACACACTCTCTCTCT	GGTGCTTTCATTACATCCCATA
BG172	4	CGCCTTCTTCTTCAACACACTA	CCTCGAAAAGATTACCGAACAC
BI96	4	GGCTAATTCACCTGTTTCTGCT	CTCATTCACCCAACCAAAATGT
AW282	4	CGACCAAATCACTCTTCTTCAA	AATCCAAGACCATTCACCTGAG
BE84	4	TCCGAACCCTACTTCCAAATTA	TGGGATACTGATTTTCTGCTTC
BG166	4	AACGACGCTCTTCGACTACTTC	CAACTGTGAACGCAAATCTCTC
AW261	4	ACCCCGATTTGATTTCTTTCTC	CTTGTGGGAGATTTTGGATTGT
AW249	4	CGCTATTCTCATTCCAGTTTCC	CGTTCTGGTTCTTCTTCTGCTT
BG171	4	ACCTAGCAACCCAAATCAGAAG	GGATCCAACCGAATTTCTTTC
AA04	4	ATTCCGGTCGTCAGAATCAG	GAACTATCACCTTTCCCTTGGA
AA05	5	CCTTCTGCCATTCATTTCACTT	CTTCAAAGGGTCATCAAATCAC
AW776153	5	TGGGTGGAGGAAATTACGAC	CCACATATGTTGCTGTTTCCA
BF28	5	TTTCAATCTTCTCCTTTGATTGC	GGCAGCCATGATACAAGTGA
BF190	5	TTCACCACCCTTTTCTCTTCTC	GCACACCCCTTGAATTGTTATT
AL29	5	TGGATGAATTTGGTGTAGGG	GCCAAAGTCATTCTCCTTAGC
Mt1G05(2)	5	ATCATTACCGCAGCAAATCC	TTTTTGGAGTTTTGTTGGTGG
AW241	5	AGCCCTAATCTCCAAAGACACA	CATAGCCTTCAGCAACAATCAC
BG275	5	TGGCATCTTCATCAACAAGTAG	AGCAGAAGCAGGAGAAGCTAAA
B14B03	5	AGTACCTGACTCGCTCTCCTTG	ACATACATGGACGGAGGGAATA
BI68	5	CCATTCCAATCCACACTATCG	ATCAGCGTAAATTCTGGCCTTA
BG267	5	TGAGAGATTGATGGGCAATACA	AGAGATCACGAATGTTGGGAGT
AW294	5	TTGAAGACGACGAAGATGAAGA	TTCTCTGACTTTTGGGCAATCT
BE112	6	TTCATTTCATAGTTTTCCATTGC	AGCGAGATAGATTTCACCGAAG
AW01	6	ACCTGTTCTAAGGGAGATTTCG	CAGGGGAAGCATACAAAACC
BF69	6	CTCTCACCAAACCCACTTCC	TTGAAGTTGGTGGAACAGCA
BE92	6	AGTTCAAACCCTTACCCTTCA	GATGAGGATGATGATGAATTGG
BF170	7	CAACCAACTCAATGCCACTCTA	GTACTTTGGAGCCATCATCACA
AW254	7	TATATGCTTGTTGAGGCCACTG	CACATCTTCGTCATCATCTTCA
AW352	7	ACGTTCCTCCTTCATCTCGTAA	ATCTCCTCGTGTATTCCTTCCA
BE123	7	ATCACAAGCCTCAACAGCCATA	TTGATGGGTAAAGGAGAAGGTG
BG281	7	ACATCATCAACAGCAAAACCAG	GGTTGGAAACAAAGTCAGAACC
BG288	7	GAAGGAGAAAAGGTGAGGGTTT	TCGGATGATGATGAAGAAGTGT
AW177	7	TTCTCATCGTCACTCCAAAGAA	CAGCAAAATCCAATCCTTCAG
BE74	7	TACTGTCCCAATCTTCACAACG	GCACAAGCAGCCATATTGATAG
AW212	7	GTCGAAATGGTTGCTTCTCTTT	GGTTAGGGTTTTGGGTTTGAA
BI64	7	TGGCGTCTTCTTCTTCTTCTTC	GAGCATATCCATTCCAAGTTCA
MTIC82	7	CACTTTCCACACTCAAACCA	GAGAGGATTTCGGTGATGT
BI111	7	GCCTTTAGTGGGATGAGTTCTG	TTTTGCTGAGGTGATGATATGG
AW329771	7	GGAATAATGCTGGTGGAAGC	ATCCCATTCAAGGAAACACC
BF56	7	TCTCACACCCCAAAAACACA	TCAAAGTTGTTGTTCTGCTTGAA
AL108	7	TAAATTGGAGGAACGGGATG	GACAGATCTTGCAACCAGCA
BF141	7	TCGCGGTGTTTATTGTAAGATG	GGTTATTGCAGGTTTTGGACTT
Mt1B04	7	CAATCCATTGACTACCGATTCA	TCCAGAATGTTGAAGGGAGC
AW325	8	TCTGTAAGAGGGTCACTGCGTA	GCTTGTTGTTGTTGTTGATGCT
AW186	8	TCTCTCCATCATCACCATCATC	TGCTTGAACTTTGAGTCTTGGA
AL82	8	CCGAATGAGAGCAACCATTT	TTGATCAACAGCGAATCGAG
Mt1G03	8	AAAGAGATTGGGTCGGTGAA	TGGTTGATCAATGTTCCTCCT
BG268	8	AACATCAAATGCTTAAATGACAAA	TAAGATGAGTGGACAAGGCAGA
BG186	8	ACAACAAAACACAATGGGTGAC	TTGTCGATGAGTTCAACGTTTC
Mt1B06(2)	8	GTTTCCACGTGAAAGCCAGT	CATGGGCTGATACAACACACA
BG150	8	GGACGCCTTCTTTGTATTCTGT	GATTGGGATTGAGATTGTGGTT
BI116	8	CACACTTTCTCGTTTGCTCTCT	TCAACCCTTCAGATTTTCTTCC
AW178	8	TTGCCTCAACCTCTGCTAATTC	GCCGAAGAGCCTTTGATAGTAA
AW271	8	CTCTCACTATCACGCAATCCAA	CACGGAAGATGTCACGAATTT
BE118	8	CTCCTTTGTAACGCAACAGCAG	TGCAAACTTCACCGAATAGATG
Aw259	8	ATGTCCGCCAGATGAGATAGAT	ATTGTAGGTGGGTGTTGGAGAT
