# Supplementary material for: Identification of Molecular Markers Associated with Verticillium Wilt Resistance in Alfalfa (Medicago Sativa L.) Using High-Resolution Melting
Source: PLoS One. 2014 Dec 23;9(12):e115953. doi: 10.1371/journal.pone.0115953 (PMC4275272; doi:10.1371/journal.pone.0115953)
Supplement: S2 Table — Single nucleotide polymorphism (SNP) markers used for high resolution melting. (XLSX) [file pone.0115953.s002.xlsx]

## Sheet: Sheet1
Marker Name	Linkage group	5'-3' Left primer	5'-3' Right R-pimer
MSCWSNP1010	1	CCTCCTTATAAACCGAGTGAGC	GAAGTGGGTGAGTTAAGTGCTTC
MSCWSNP1317	1	GAATTCTCCATTCAACCATGC	CCTGATGTCAACCATGCAAC
MSCWSNP1413	1	GAGCTTCTGAGGCAACCAAG	AGCACGTGTGAGATTGTCATTT
MSCWSNP1037	1	GCCCTCACTACCATACATCACA	TGGCTTCTTATGGGAATAAAGC
MSCWSNP1026	1	GGTGGAAATTCATTAGGGACAA	AAGCACACGCTGGCAATAG
MSCWSNP1405	1	GTTGTTGCTGATCCGGAAAT	CATTTGAGACAACATCCCACA
MSCWSNP0197	1	TAGCCATCACCATGTCACCA	TCCGTGAAGGGAATCAAGG
MSCWSNP1417	1	TCGATGGTCCACGTATTCTG	CAGTCCACTGTTCTCCCTTCA
MSCWSNP0929	1	TGGTCATTTAGTGGTGCACAG	GACGGTTATCTGCAATGAAACTAC
MSCWSNP0293	1	TGTCCCTCCTGCTTCTCCT	AGTGTTTCAGATGATTCCGTTG
MSCWSNP1462	2	AGGACAAGAGCCTGCAGAGA	GAGTGGTACCGCGACTGAAG
MSCWSNP0113	2	CCGTGTTTAAGCATCTTGAGAA	ACCCTAGATTCATCCGAACAAG
MSCWSNP1481	2	CGGAGCGATGACGAATCTAT	GGCGAGAGAGGCTTTAGAGAA
MSCWSNP1459	2	CTCCAATGTCACCCTTAACCAT	GGGCCATTCACATCATACTGTT
MSCWSNP0305	2	CTTCAGGTGGCACGACATC	GTAGCCGTGGTCGCAGTTAT
MSCWSNP0496	2	GGCTTAGGACAAGGAGGGTAG	ATTGGAGAAACTGGCAGAGG
MSCWSNP0304	2	GTGGATTGAAAGCGACGAGT	ATCAGTAGAAGCGGGTGTGG
MSCWSNP1258	2	GTTAAATCACGCCCAGCAAG	GCTTGATTCTGGTGATGGTGT
MSCWSNP1142	2	GTTGTGTTGCCATTGCGTAT	CTTCTGGCAAAGACCAGTGA
MSCWSNP0207	2	TGATTGTCTCTCATCGCTAACAC	GCTCTGGAAGGCACAACTTC
MSCWSNP2282	4	AACAAGTGGGCGGAATACAG	AGGAGTTGTTGGGTGGTGAG
MSCWSNP1140	4	AACCAACCCTGTTCAAACACA	ACGTTCAGTTGAAGCCTAGCA
MSCWSNP1657	4	AAGACGGTTAGTGCTGAGGTTT	TCCATCAATTGGAGGCTTAGA
MSCWSNP1632	4	AAGGTTAGGGATCTTTCCCAAG	CAGTTCGGCAGGACATGAG
MSCWSNP2120	4	ACCACAATGGAACCAGGAAG	GCTGTGGCTCTTGCTATGAA
MSCWSNP1654	4	ACTGTCAGCAGCCAGCAAC	TTTCATTCCTCTCCTGAAGGTC
MSCWSNP0327	4	AGATCCTCGTTTAACTCTGGTCA	TGGGAAGGTTATAGCAGCAAA
MSCWSNP1024	4	AGCATCCAATCACCATCCTT	GTGGCTCATATGGAGTTTCTTGT
MSCWSNP1592	4	AGTACGGTTGAAGGCAATGG	AATTGGCTGAGGCGACAC
MSCWSNP1638	4	CACAATGTTTGCCCAAAGG	AGAAGGTCAATTCCAGGTTTCA
MSCWSNP1345	4	CCAATCTTTGACACGGCTTT	GCGAAGGAAATTGAAGATGC
MSCWSNP1345	4	CCAATCTTTGACACGGCTTT	GCGAAGGAAATTGAAGATGC
MSCWSNP2426	4	CCAGCATAGTGAGAGCACCA	AAATAGCGGCCTGAGCTAAA
MSCWSNP0157	4	CCCAACATGAAGAAGTGAAGG	TTGTTTGAGGTTCCCTGGTC
MSCWSNP1578	4	CCCGGAGTGTCTCACATAGAA	TCAACCACATCTCCAGCAAC
MSCWSNP1637	4	CCTCTGATTGGATCCGTCTC	ACTCCGCTCAGCCTATCTCA
MSCWSNP1611	4	CGAGATTGTCATGCTTCACG	GAATTTGAGAAAGACGCAGTCA
MSCWSNP2349	4	CGCCAACAGAAACTGTGCT	TCCTCGTTCCGAATAGAACC
MSCWSNP0234	4	GAAGCCATTGTTGGAGTGGT	CCGAGAAGTCTCATTCTCACTTT
MSCWSNP0812	4	GGTGACAGAGTTAAGCATTGGA	CCGACTTAGAGCATCTCATGG
MSCWSNP1617	4	TCACCATGTCACTAACCACACC	GACGGGTCATTTCACGAGAG
MSCWSNP1584	4	CTGTGATGTTGTGTTTAGAG	GAGCCAATTCAGGATGAGGA
MSCWSNP0664	4	TGACCTTGTTCTCCCAGCTC	TGGCCAGTGAATCAAATAGAGA
MSCWSNP2519	4	TGTCCACATAGAAACCACTCCA	TTTGGACGGCTAGGATCTTG
MSCWSNP0493	4	CAAGTAGCTCATTGATCAGG	TAAGTGGCGGTGTAAACCAA
MSCWSNP0114	4	TTTCAGGTGAATGGCAAGTG	TGATCACCACACCCACACA
MSCWSNP1092	4	TTTCCCTTAGCAGCCTAGCA	TCATCATTCCCACACCCTTT
MSCWSNP1100	7	AACACCGCGAGTCTCTTCAT	CTTCGCGATAACATCCAAGG
MSCWSNP1778	7	AACCGGAGGATTACCAAACTG	TGCCTATTAAGGCTTCTGCTG
MSCWSNP0606	7	AACTGTGAAAGAGACGGTAGGG	TGTCCAACAACAAGCTGTCC
MSCWSNP1824	7	AATGAAACTGGCAGCTCAAAG	GCTGATGCTGGAAAGTTGGT
MSCWSNP0607	7	ACACCGGACAGCTTGTTGTT	TTGGCTCCAACAGCCTTAGT
MSCWSNP1836	7	ACCCTCAGCTTCGTCAATCA	CAGTTTGTCTTGAAGGGCTTG
MSCWSNP1261	7	ACCTGTCCATCAGGCAATTC	AGCTTTCATACATTGCCCTTG
MSCWSNP1837	7	ACGCTGACTCCAACCTTAGC	TTTCTTGCCACTTCCGAGTT
MSCWSNP1107	7	ACTTACACTGAGCACGCTAGGAG	CCCTGCCTCTTGAGAGCATA
MSCWSNP1110	7	AGACTGTTACCGCCATGGAT	ATCAACCACCGAAACCGTAA
MSCWSNP1807	7	AGAGGAGGGTATGTGAAGGACA	GGCAAAGCATTAGGGTCAAA
MSCWSNP1126	7	AGCCTCCTTCCAAGCTCTTT	TTGAGAGGTCTTGTACTGCTGAA
MSCWSNP0511	7	ATCAAGGACGCGATTACTCC	CCTCATAGTTGCTGGCATGA
MSCWSNP1790	7	ATCAAGGCATAGGCGTCACT	CCGCTACAACATAGCGACTAAA
MSCWSNP1819	7	ATTGCCATGAAGGAGCTACG	CAGGAGTCTTCCACAATCAGC
MSCWSNP1074	7	ATTGCTCAACTGGGACAACC	CCTCCACAGTTCCCGAATTA
MSCWSNP1358	7	CAAGATGCTTGCTGTCCTTG	GGCAGGCTTAACCTCTGTGT
MSCWSNP0429	7	CACTACTTGGGTGCAAGCCTA	GCTTCTACACCACCTGTTCCA
MSCWSNP1044	7	CAGCTGTTCCTGTGCAAGAC	CCCAACCCATTGTTGACTCT
MSCWSNP1823	7	CATCACTGGTATCGCCTTCA	GGCCGACAGAGATGATGATT
MSCWSNP0043	7	CATTCACCGGAGATACCCTATT	AATCTGTCCTTCCGCATCC
MSCWSNP0510	7	CCAGAAGTCCTCCTCCAACA	GAACAAGAGCGCCAAAGAAG
MSCWSNP0265	7	CCCTTGTTGTCCAAAGAAGC	ACCGGCACAAATCACAAACT
MSCWSNP0368	7	CCTCTCCCACACATTTGAGC	CTGGTTCACCGGCAAATACT
MSCWSNP1073	7	CCTGATCATAAGCAGCACCA	GGGATTTCACAGGATTTGATGT
MSCWSNP1798	7	CCTGTCTTGAAGCGGGTCTA	CTTTACCTTCCTCGCCTTGA
MSCWSNP0816	7	CGAGTCGCGTGATGTTTATC	AGTCGTGGGTGGATGATTCT
MSCWSNP1791	7	CGGAAGTCCACATAAATTTCG	TTCGGACATCATCAAGACCA
MSCWSNP1782	7	CGGAATTCGCATGTACCAG	TGGCGAAACACTCTCTTCCT
MSCWSNP1783	7	CGTCGGATGGGATCAGTAAG	AACCTCTTCATCAGTAACCTGACC
MSCWSNP1387	7	CTCAGCAACAAAGGACAAGGT	ATCTGAGTGGCATTCTTACCG
MSCWSNP0271	7	CTCGGCAGGACAGTTTGTTT	ATCTGCTCCAGGATTGATGC
MSCWSNP0890	7	CTTGAGATGGTTATGGGTAGTGC	CGGTTGGGTCATAGTGAACA
MSCWSNP1818	7	GAATAGCGATGCATTGAGCA	CAAGACTGGTCCCAGCAGAT
MSCWSNP0068	7	GAATGATGGCTGCAAGTGTG	TTGCAAGTGCATGGGTTG
MSCWSNP0069	7	GAATGATGGCTGCAAGTGTG	GGGTAAGACCCATCTCTGCTT
MSCWSNP0156	7	GAGGCTTAGGTGGTCGCATA	GTGTTGGCAGGAGAAGGAAA
MSCWSNP1777	7	GCACAAGAGGCAGAGCATTT	TACATCAGCTGCTCCAACCA
MSCWSNP1118	7	GCATGAATAGCACAAAGATTGG	CGATTCCAGAGTAGCGCTGT
MSCWSNP1805	7	GCCAAGAAGATTGTGCCAAG	GTAAGCATTACCGGCCTTCA
MSCWSNP1839	7	GCGTAGGTTAAGACGTGTGGA	TGGCATCCTTATCCCTCTCA
MSCWSNP0622	7	GCTGTCCAATCTCCGTTTATG	AATCAAGGTCAAGCTTAGCACA
MSCWSNP1366	7	GGAACCAGTTTCACCAGCAT	CAAACACTCGGTTGCCAAAT
MSCWSNP1809	7	GGAACTTCACAGTGCTTGCTC	AGTTCGGCGACATTTCCAT
MSCWSNP1802	7	GGCTCTGGCACATATGGAGT	TCGAAGGCATTCTAAGACACAA
MSCWSNP1794	7	GGGCAAACGATTCAAGAGAG	CCAAATTCAACGGATCCAAC
MSCWSNP0370	7	GGGTCAGTCCATGCTGATGT	GTAAAGGTGGCTGGTTGCAC
MSCWSNP0367	7	GTCCCTAGTGTTGCCATCTCA	GCACGGCATTTATGGTGAA
MSCWSNP1141	7	GTTGCACGTGGGTGAGTGT	GCCACAAACAACACATTTGG
MSCWSNP0267	7	TCAACTGCAAAGTAAGCACCA	GGGACGTGACTCCAAAGAAA
MSCWSNP0650	7	TCAATTCCAGCGTTGCTAAA	CCACCATTGTGATGTGAGAGA
MSCWSNP0145	7	TCCCATTCTTTCTTCAAGCTG	ACCTAAGCCTCGGTGTGAAA
MSCWSNP1247	7	TCGGCATCAAGACCAACAT	AATAACAACCAAGGCCAACG
MSCWSNP1313	7	TCTCTCGACAGGATCAACAAGA	CCATTTGCATGGCTTTAACTTC
MSCWSNP1808	7	TGATGCATTGTGCTCTGTTG	GGTGATTCCAGGGCTGTTT
MSCWSNP1072	7	TGCTGGTGTCACAGGTCAAT	GGGCACTTGTGGGATTTATTT
MSCWSNP1312	7	AACTTCAACCTCAAGTCAAGC	CCAACTGGGCAATTGTTATTC
MSCWSNP1248	7	TGTCAGGGTCCTGCTCAAG	CAATGGCGGAAACCTTTCTA
MSCWSNP1799	7	TGTCGGAGATTTCTTCTGCAT	TGGGCCAAATCCATCATT
MSCWSNP0736	7	TGTTCGAGAGATCAGAATTCCA	GGGAATGGCTTTATGCAGAC
MSCWSNP1353	7	TTCACACTGCTGTGGATCTTG	AGATGGCCTCATCCTTGTTG
MSCWSNP1826	7	TTGGTGGTGTGAGAAAGCAG	GGTGGCTTGACACCAATAGAC
MSCWSNP1787	7	TTGTGGGTGGGAGAAAGAAC	CCCAAATCAACAACACTTGGA
MSCWSNP1803	7	AAGAGAACCATGCCAGCTA	GGTCGTCATATGGTCCTTCC
MSCWSNP1797	7	CCCATGCCTGGTGATGGTAG	ACACACCATTTGCATTTCCA
MSCWSNP1821	7	CAATCACCTGCCCAATCTGT	GGCCAAGTTTGAGGCTGTACT
MSCWSNP1793	7	ACTACGGGTGGAACCATTCA	TGTGAAGACCTGCCAGACAT
MSCWSNP1868	8	AACCAATTGCACCCATGAA	TTTGGAGGCATGTGTATTGG
MSCWSNP0809	8	AACGGAACCCACAAGATTCA	ACCAGCTCCTGAGACATTCG
MSCWSNP1858	8	AAGCAGCAACAGCAACAGC	GCAGAGAGAAGTTGGCTTCAG
MSCWSNP0638	8	AATCGCACAGGGAACACAAT	CGCTGTGGAACTCAAACAGA
MSCWSNP0476	8	ACAGGAGAGCGCAAGGAAT	ATTTGACGAGCCAATTGAGG
MSCWSNP1878	8	ACCCAATTCAGAGAGCATCC	GGAGAACACCGTTCGTAAGC
MSCWSNP0693	8	ACTACGATGGGCTTCTTTGG	GGAAGGAATTCAACGCAAAC
MSCWSNP0742	8	AGGTTACTGCGAGCAGAATGA	AACCGCAACCAAGCTGAGTA
MSCWSNP0870	8	AGTCGTGTGGAGAAGCCACT	GGCCAGGAAGCAAGTTATGA
MSCWSNP1266	8	AGTGGAGCCGGAGTAAACCT	CTCGTCTGCTTGAGGGTGAT
MSCWSNP0382	8	ATTGTTGCTGGAACGAAGGT	TGTGGCTGGAATCAACACAT
MSCWSNP0381	8	CAAATCCTCCCGTTCCAAT	GGTAAGAGAATCCTCCGGAAA
MSCWSNP1853	8	CAAGAAGCAGTTGGAAGATGC	AAGAACCTGCCCTGTTGGAT
MSCWSNP1876	8	CAATTGTAGCTCCGGTGAAGA	AATTGAACCGGTGACAACTGA
MSCWSNP1847	8	CACCATTCAAGCAGTGGTATCT	GAATCCTTCTTGGCTGCTGT
MSCWSNP1318	8	CAGCTTCACACCACGATTTG	TCACCTCTCTCGTTCGATCC
MSCWSNP1183	8	CCTTAAGAACCTTGGCATCG	TGGTGGTACCGAATTTCCA
MSCWSNP1863	8	CCTTACTTCCAAGGGATCCAG	AGGAGCAAGGCATGAAGAAA
MSCWSNP0585	8	CGAATTTGAGGAGGAAACCA	CCTCGTCTTCATCGAAATCAG
MSCWSNP0277	8	CGATCCGGCTAAGCTTCC	ATTCCCGCAAGTATTGCATC
MSCWSNP0373	8	CGCGATTCAAGGAGAGTGAT	CAATCCAACACTGCAACACC
MSCWSNP1870	8	CGGATTGTCATAACACCAGAAA	GGCTCAACAACCGGTATAGG
MSCWSNP1851	8	CTTCACCACCGATCACAGTC	AAATCGAGTGAGAATCCAACG
MSCWSNP1873	8	CTTGCCATGCTGCTTGAAT	GCTCACGGTTATCCAGGTG
MSCWSNP0997	8	GAACGAATCTCAGAAACGATGA	GCGATGAGATCAAAGGAACC
MSCWSNP0732	8	GATCCTCAGCAAGCTGCAA	TGGAACATGTATTGGAGGAACA
MSCWSNP1845	8	GCTAGGACACCGTCAATTCC	CAGGTGGACCTCTAATGGACA
MSCWSNP1843	8	GGAGATGAGTCGAAAGAAGCA	GCGAGTGCTCATCATCTTCA
MSCWSNP1871	8	GGAGTTTGGCAACTTCTTGG	CAGCCATTTGAGTTTGGACA
MSCWSNP0978	8	GGCTATTTGTTGCTTGACCAC	TTCTGGGAAGAATGCCAAAC
MSCWSNP1852	8	GGGATACGGCGACAATGATA	TAACCTCCTCGCTTTCCACA
MSCWSNP0375	8	GGTACGGGCATAATCCAAAG	GGCTACTGGAAGTGGTTTGC
MSCWSNP1116	8	GGTCGTGGAAAGGGAGGTA	TGTTGTCACGGAGAACCTTG
MSCWSNP0673	8	GGTGGGTTGGTTGAGGTAGA	CCTAACAGATTTCTCAACAGGACA
MSCWSNP0692	8	GGTGTTGTCCATGCTCTGAA	GTTTCGAACCTCTCCCGTTT
MSCWSNP1176	8	GGTTTCGTGGAGGAGAAGG	TGTGGAGGAATCAGACATCG
MSCWSNP1875	8	GTGGCCAGGTGGTGAATAAA	ATGCCTCCCACATGGACTAA
MSCWSNP0675	8	GTTAACCGCACCGTCACC	TTGTAGCAAAGTAGAAGCTGAACC
MSCWSNP1888	8	TAGCGTTCTTTCCCTGTTGG	GGCCATAATTGTGAACATTGG
MSCWSNP1184	8	TCAGCATCGTGTATCGGAAG	TGCCCATACTTTCAAGTGTCC
MSCWSNP1865	8	TCCAGCTTGATGGTGTCATT	ACACCTATGATGGTCGCACA
MSCWSNP1882	8	TCCCGAACCAAGACCATATC	TGGGAAATGCTATCCTCATCA
MSCWSNP1861	8	TCCGTTGTTCTTCTCTGCAA	AAATCACGCATTGGTGTACG
MSCWSNP0434	8	TCTGATGTGATGTTTGCAAGG	CCACCACTTCCTATGCTTCTG
MSCWSNP0725	8	TCTTGGTAGACCTTGGAAGGAA	GCCATCCAACAGGGTCAATA
MSCWSNP0530	8	TGAACATGTCTGTTATGGAGCA	GGCTCTGAGTCGTAAGTCCAA
MSCWSNP0281	8	TGAGAGAGAGAAGCATTTGACG	TTCACCTATGATCAATGCAACC
MSCWSNP1864	8	TGTGCGACCATCATAGGTGT	GCAATTTGGGCAGAAAGGTA
MSCWSNP0065	8	TGTTGTTGCATGTTGGCTATC	GCACCCGATAACGTGAACTC
MSCWSNP0386	8	AGATGGTAATTGCAGTGGAC	TTGGTGGAAGTCATGTTTGG
MSCWSNP0376	8	TTCCCAATTCATCAGCAACA	TCTCCAAGAGCAATTCACACA
MSCWSNP1860	8	TTGTGGACACGTCTATCATGC	AGTGCAAACTGGGCAAGC
MSCWSNP0757	8	TTTGACCCTTGAAGATGTTGC	GGTATGCCTTGTTGGCAAAG
MSCWSNP1854	8	TTTGAGCGCCAGTTTCATATC	CGGGAGGACTACAAGAGTGC
MSCWSNP1881	8	TACAAATGCCTCCGAATGCT	ACAAATGGTGATGCCTGGAC
MSCWSNP1867	8	GGGACCTACTTCCATTCCTCA	GTTATCCCGCACCCACAG
MSCWSNP1872	8	GATGTAGCTGGGTCGGATCT	TTCCAAGTCCAGGGAGAGAA
MSCWSNP1850	8	TCACCAAGAACAACATCAGCA	GACCGTTGGTGCTTCGAC
